# Supplementary material for: TWEAK/Fn14 signalling driven super-enhancer reprogramming promotes pro-metastatic metabolic rewiring in triple-negative breast cancer
Source: Nat Commun. 2024 Jul 5;15:5638. doi: 10.1038/s41467-024-50071-z (PMC11224303; doi:10.1038/s41467-024-50071-z)
Supplement: Supplementary file 3 — Source data [file 41467_2024_50071_MOESM3_ESM.xlsx]

## Sheet: Fig 1e
	Untreated			TWEAK
	Rep 1	Rep 2	Rep 3	Rep 1	Rep 2	Rep 3
MDA- MB-231	32.4	109	110.2	204	236.6	273.4
Hs578T	71	52.6	38	214.2	174	142
BT549	116	137	125.5	289	299.25	341
SKBR3	52.6667	36.3333	41.25	58.5	52	61
MDA- MB-453	2.25	4.5	3.25	2.25	5	2.75
MCF7	8.2	14.2	26	6.4	13	23
T47D	18	15.5	18.8	28.4	20	23
CAMA1	3.75	2.75	1	3.75	1.5	2.75

## Sheet: Fig 1f
	Untreated 0h			Untreated 24h			Untreated 48h			TWEAK 0h			TWEAK 24h			TWEAK 48h
	Rep 1	Rep 2	Rep 3	Rep 1	Rep 2	Rep 3	Rep 1	Rep 2	Rep 3	Rep 1	Rep 2	Rep 3	Rep 1	Rep 2	Rep 3	Rep 1	Rep 2	Rep 3
MDA- MB-231	1	1	1	1.82979	1.91206	1.02691	2.37234	2.06533	1.42152	1	1	1	1.95745	2.56533	1.64126	4.30851	3.60553	2.29148
Hs578T	1	1	1	1.17904	1.65185	1.16667	2.04804	2.42	1.62602	1	1	1	1.76856	2.82222	2.04878	2.869	3.42963	2.48577
BT549	1	1	1	1.18	1.23	1.47	1.33	1.61	1.78	1	1	1	1.6	1.32	1.91	1.78	2.38	3.08
SKBR3	1	1	1	1.41	1.22	1.13	1.76	1.87	1.81	1	1	1	1.2	1.49	1.5	2.17	1.73	1.85
MDA- MB-453	1	1	1	1.08	1.12	1.08	1.31	1.44	1.42	1	1	1	1.08	0.88	1.35	1.31	1.31	1.62
MCF7	1	1	1	1.70886	1.14	0.910853	1.44937	1.3	1.08	1	1	1	2.0443	1.36364	1.34109	2.11392	2.06818	1.41085
T47D	1	1	1	0.497872	1.37879	1.36082	0.697872	1.59659	1.23711	1	1	1	0.923404	0.689394	0.634021	1.07234	1.79924	0.726804
CAMA1	1	1	1	0.699187	1.46711	1.63095	0.842818	2.19737	1.58333	1	1	1	0.444444	1.27632	1.3254	0.636856	0.888158	1.23413

## Sheet: Fig 1g
	MDA-MB-231 Control					MDA-MB-231 TWEAK Overexpression
Week	Mouse 1	Mouse 2	Mouse 3	Mouse 4	Mouse 5	Mouse 1	Mouse 2	Mouse 3	Mouse 4	Mouse 5
1	0	0	0	0	0	0	0	0	0	0
2	0	0	11.7309	0	10.6508	0	0	20.6808	53.7722	0
3	12.4025	16.65	11.1202	17.2376	27.4353	15.7452	0	35.7435	112.561	0
4	19.4878	19.2237	44.6241	70.9078	67.8291	37.0142	60.9066	74.6608	73.9533	93.2116
5	35.04	44.1366	21.8447	24.0075	72.6303	103.213	11.9807	69.2266	206.126	348.962
6	132.812	143.346	49.194	50.8475	146.189	401.332	37.0434	145.59	671.231	655.989
7	292.414	327.955	227.364	145.91	349.015	771.018	278.733	417.231	775.769	1226.05
8	758.478	854.582	575.848	542.524	848.488	2004.79	842.973	1374.1	1489.49	1719.83

## Sheet: Fig 1i
	MDA-MB-231 Control	MDA-MB-231 TWEAK Overexpression
Mouse 1	0	397000000
Mouse 2	0	2270000000
Mouse 3	0	1720000000
Mouse 4	0	590000000
Mouse 5	803000000	2060000000

## Sheet: Fig 6f
	Untreated			TWEAK
	Rep 1	Rep 2	Rep 3	Rep 1	Rep 2	Rep 3
Control	101.5	124	106	294.75	304	325.5
NAMPT Enhancer #1 deletion	146	134.25	132.5	248.333	240	276.5
NAMPT Enhancer #2 deletion	138.25	135.667	137	256.75	270.333	253
NAMPT Enhancer #3 deletion	107.25	118	110.5	100	101.75	74

## Sheet: Fig 6h
	MDA-MB-231 Enhancer deletion Control + TWEAK Overexpression	MDA-MB-231 NAMPTenhancer #3 deletion + TWEAK Overexpression
Mouse 1	440000000	61000000
Mouse 2	600000000	0
Mouse 3	1330000000	0
Mouse 4	1920000000	0
Mouse 5	1120000000	0

## Sheet: Fig 7a
	Control Untreated	Control TWEAK	NAMPT SE del Untreated	NAMPT SE del TWEAK
Rep 1	1	1.5126	0.875067	1.12713
Rep 2	1	1.39328	0.964331	0.693083
Rep 3	1	1.40706	0.874979	0.980164

## Sheet: Fig 7b
	Control Untreated	Control TWEAK	NAMPT SE del Untreated	NAMPT SE del TWEAK	NAMPT SE del TWEAK + 0.1mM NAD
Rep 1	1	1.28908	0.95555	0.892873	1.83737
Rep 2	1	1.51249	0.935052	0.984827	2.38345
Rep 3	1	1.63623	0.949772	0.967488	1.83083

## Sheet: Fig 7d
	Control Untreated	Control TWEAK	Control TWEAK + 0.1mM Lat A	NAMPT SE del Untreated	NAMPT SE del TWEAK	NAMPT SE del TWEAK + 0.1mM NAD	NAMPT SE del TWEAK + 0.1mM NAD + 0.1mM Lat A
Rep 1	0.288494	0.507113	0.161806	0.185446	0.0587066	0.309666	0.048307
Rep 2	0.194753	0.572262	0.109889	0.135537	0.176538	0.318585	0.0512668
Rep 3	0.060872	0.491647	0.0892686	0.147171	0.182818	0.274781	0.0700778

## Sheet: Fig 7f
	Control Untreated	Control TWEAK	Control TWEAK + 0.1mM Lat A	NAMPT SE del Untreated	NAMPT SE del TWEAK	NAMPT SE del TWEAK + 0.1mM NAD	NAMPT SE del TWEAK + 0.1mM NAD + 0.1mM Lat A
Rep 1	101.5	294.75	139.25	107.25	100	304.75	134.5
Rep 2	124	304	113.75	118	101.75	309.75	82.25
Rep 3	106	325.5	118.5	110.5	74	241	99.25

[truncated: 34 more sheets: Supp Fig 3c, Supp Fig 3d, Supp Fig 4c, Supp Fig 5b, Supp Fig 5d, Supp Fig 9a, Supp Fig 11a, Supp Fig 11c, Supp Fig 11e, Supp Fig 11g, Supp Fig 13a, Supp Fig 13b, Supp Fig 13c, Supp Fig 15, Supp Fig 17b, Supp Fig 17c, Supp Fig 17d, Supp Fig 18a, Supp Fig 18b, Supp Fig 18c …]
